# Supplementary material for: World of Crayfish™: a web platform towards real-time global mapping of freshwater crayfish and their pathogens
Source: PeerJ. 2024 Oct 14;12:e18229. doi: 10.7717/peerj.18229 (PMC11485098; doi:10.7717/peerj.18229)
Supplement: Supplemental Information 1 [file peerj-12-18229-s001.xlsx]

## Sheet: Sheet1
Crayfish scientific name	Count
Procambarus clarkii	39522
Faxonius limosus	6363
Pacifastacus leniusculus	5460
Austropotamobius pallipes	4739
Astacus astacus	4510
Pontastacus leptodactylus	2839
Austropotamobius torrentium	2654
Procambarus acutus	2645
Faxonius virilis	2335
Faxonius rusticus	1822
Austropotamobius fulcisianus	1684
Faxonius immunis	1373
Cambarus bartonii	1344
Lacunicambarus diogenes (sensu lato)	1245
Cambarus robustus	1172
Cambarus latimanus	1072
Faxonius propinquus	1049
Faxonius sanbornii	1049
Cambarus striatus	777
Faxonius cristavarius	770
Creaserinus fodiens	707
Faxonius obscurus	646
Cherax quadricarinatus	592
Cambarus bartonii cavatus	524
Faxonius validus	501
Faxonius erichsonianus	499
Cambarus acuminatus	467
Faxonius neglectus	445
Cambarus carinirostris	367
Cambarus hobbsorum	352
Faxonius luteus	349
Lacunicambarus polychromatus	346
Procambarus spiculifer	344
Cambarus sciotensis	335
Faxonius punctimanus	302
Procambarus troglodytes	295
Lacunicambarus thomai	287
Cambarus tenebrosus	285
Faxonius ozarkae	281
Procambarus gracilis	262
Cambarus theepiensis	257
Procambarus versutus	256
Procambarus virginalis	251
Cambarus longulus	248
Faxonius placidus	229
Cambarus dubius	220
Faxonius compressus	202
Cambarus longirostris	200
Procambarus blandingii	197
Cambarus reduncus	190
Cambarus asperimanus	189
Cambarus appalachiensis	180
Faxonius palmeri	169
Faxonius putnami	163
Cambarus chasmodactylus	152
Faxonius meeki	148
Cambarus girardianus	140
Faxonius palmeri longimanus	126
Faxonella clypeata	124
Lacunicambarus ludovicianus	123
Faxonius nais	121
Faxonius carolinensis	119
Procambarus simulans	117
Cambarus sphenoides	116
Cambarellus shufeldtii	115
Cambarus graysoni	114
Faxonius illinoiensis	114
Faxonius neglectus neglectus	113
Cambarus coosae	109
Faxonius juvenilis	109
Cambarus johni	104
Cambarus distans	101
Faxonius durelli	101
Austropotamobius bihariensis	98
Procambarus acutissimus	98
Cambarus cumberlandensis	97
Faxonius forceps	97
Cambarus angularis	96
Cambarus bartonii bartonii	96
Procambarus paeninsulanus	96
Cambarus howardi	95
Cambarus hiwasseensis	94
Cambarus parvoculus	93
Procambarus fallax	81
Procambarus hayi	81
Lacunicambarus acanthura	80
Cambarellus puer	78
Cambarus rusticiformis	77
Procambarus ancylus	77
Procambarus viaeviridis	75
Faxonius yanahlindus	74
Cambarus hatfieldi	73
Procambarus seminolae	72
Euastacus armatus	71
Procambarus vioscai	70
Cambarus hubbsi	69
Faxonius sloanii	68
Procambarus enoplosternum	68
Faxonius hylas	67
Faxonius indianensis	66
Faxonius spinosus	66
Procambarus hirsutus	64
Cambarus reburrus	63
Faxonius lancifer	63
Faxonius longidigitus	63
Faxonius etnieri (sensu lato)	62
Faxonius nana	62
Procambarus ouachitae	62
Procambarus pearsei	62
Cambarus obstipus	61
Faxonius kentuckiensis	61
Cambarus jezerinaci	60
Cambaroides similis	59
Cambarus elkensis	59
Faxonius alabamensis	58
Faxonius virginiensis	56
Faxonius chickasawae	51
Procambarus plumimanus	51
Cambarus ortmanni	50
Procambarus raneyi	50
Faxonius eupunctus	49
Faxonius williamsi	49
Procambarus lophotus	49
Cambarus eeseeohensis	48
Faxonius mirus	48
Faxonius perfectus	47
Cambarus chaugaensis	46
Cambarus hystricosus	46
Parastacus pugnax	46
Procambarus liberorum	46
Cambarus scotti	45
Faxonius leptogonopodus	45
Cambarus davidi	44
Cambarus halli	44
Procambarus alleni	44
Faxonius harrisonii	43
Faxonius medius	43
Samastacus spinifrons	43
Cambarus reflexus	42
Faxonius macrus	42
Cambarus maculatus	41
Lacunicambarus chimera	41
Cambarus lenati	39
Procambarus parasimulans	39
Cambarus georgiae	37
Procambarus pubescens	37
Cambarus carolinus	36
Faxonius raymondi	36
Procambarus kensleyi	36
Procambarus vioscai paynei	36
Cambarus spicatus	35
Cambarus unestami	35
Faxonius holti	35
Faxonius peruncus	35
Procambarus lecontei	35
Faxonius meeki meeki	34
Parastacus nicoleti	34
Procambarus barbatus	33
Distocambarus crockeri	32
Orconectes australis	31
Procambarus braswelli	31
Faxonius jonesi	30
Lacunicambarus miltus	30
Procambarus chacei	30
Procambarus hubbelli	30
Procambarus suttkusi	30
Procambarus talpoides	30
Cambarus brimleyorum	29
Procambarus echinatus	29
Faxonius acares	28
Barbicambarus cornutus	27
Fallicambarus jeanae	27
Procambarus clemmeri	27
Procambarus howellae	27
Procambarus hybus	27
Cambarus hazardi	26
Distocambarus carlsoni	26
Faxonius palmeri palmeri	25
Faxonius stannardi	25
Cambaroides schrenckii	24
Creaserinus byersi	24
Faxonius quadruncus	24
Faxonius sanbornii sanbornii	24
Procambarus evermanni	24
Cambarus monongalensis	23
Cambarus smilax	23
Cambarus strigosus	23
Faxonius roberti	23
Faxonius wagneri	23
Procambarus lewisi	22
Procambarus pygmaeus	22
Procambarus reimeri	22
Cambarellus lesliei	21
Cambarus fasciatus	21
Creaserinus danielae	21
Fallicambarus strawni	21
Faxonius jeffersoni	21
Faxonius rhoadesi	21
Cambarus nodosus	20
Fallicambarus tenuis	20
Faxonius deanae	20
Faxonius mississippiensis	20
Faxonius tricuspis	20
Lacunicambarus erythrodactylus	20
Procambarus litosternum	20
Procambarus lunzi	20
Procambarus tulanei	20
Cambarus aldermanorum	19
Cambarus hamulatus	19
Procambarus hinei	19
Procambarus verrucosus	19
Cambarus andersoni	18
Fallicambarus harpi	18
Faxonius menae	18
Procambarus lagniappe	18
Procambarus lepidodactylus	18
Procambarus medialis	18
Procambarus okaloosae	18
Procambarus shermani	18
Cambarus friaufi	17
Cambarus parrishi	17
Cambarus tuckasegee	17
Euastacus bispinosus	17
Faxonius barrenensis	17
Procambarus marthae	17
Procambarus natchitochae	17
Procambarus pubischelae	17
Cambarellus schmitti	16
Cambarus catagius	16
Hobbseus prominens	16
Procambarus bivittatus	16
Procambarus incilis	16
Cambarellus ninae	15
Cambarus guenteri	15
Cambarus taylori	15
Cambarellus diminutus	14
Cambarus crinipes	14
Cambarus extraneus	14
Faxonius difficilis	14
Procambarus advena	14
Procambarus caritus	14
Procambarus curdi	14
Procambarus elegans	14
Procambarus epicyrtus	14
Procambarus geminus	14
Procambarus pubischelae deficiens	14
Cambarus causeyi	13
Cambarus englishi	13
Creaserinus burrisi	13
Creaserinus caesius	13
Barbicambarus simmonsi	12
Cambarus speciosus	12
Cambarus stockeri	12
Faxonius burri	12
Faxonius marchandi	12
Faxonius pagei	12
Procambarus ablusus	12
Procambarus kilbyi	12
Procambarus leonensis	12
Cambarus pristinus	11
Faxonius causeyi	11
Orconectes pellucidus	11
Procambarus dupratzi	11
Cambarus buntingi	10
Cambarus manningi	10
Faxonius rafinesquei	10
Faxonius ronaldi	10
Faxonius taylori	10
Faxonius wrighti	10
Pontastacus pachypus	10
Procambarus hagenianus	10
Virilastacus araucanius	10
Cambarus brachydactylus	9
Cambarus clivosus	9
Cambarus cracens	9
Cambarus intermontanus	9
Cambarus setosus	9
Creaserinus hortoni	9
Creaserinus oryktes	9
Faxonius margorectus	9
Procambarus capillatus	9
Procambarus pallidus	9
Procambarus pubischelae pubischelae	9
Procambarus zonangulus	9
Virilastacus rucapihuelensi	9
Cambarus adustus	8
Cambarus bouchardi	8
Cambarus conasaugaensis	8
Fallicambarus dissitus	8
Fallicambarus kountzeae	8
Faxonella blairi	8
Faxonius bisectus	8
Faxonius pardalotus	8
Procambarus escambiensis	8
Procambarus planirostris	8
Procambarus rogersi	8
Procambarus rogersi ochlocknensis	8
Astacus colchicus	7
Cambarellus texanus	7
Cambarus deweesae	7
Cambarus magerae	7
Euastacus vesper	7
Fallicambarus schusteri	7
Faxonella creaseri	7
Hobbseus orconectoides	7
Orconectes inermis inermis	7
Pontastacus cubanicus	7
Procambarus truculentus	7
Bouchardina robisoni	6
Cambarus coosawattae	6
Cambarus gentryi	6
Cambarus nerterius	6
Cambarus obeyensis	6
Cambarus polypilosus	6
Cambarus pyronotus	6
Cherax snowden	6
Fallicambarus devastator	6
Faxonius cooperi	6
Faxonius shoupi	6
Faxonius texanus	6
Faxonius theaphionensis	6
Hobbseus cristatus	6
Orconectes packardi	6
Procambarus fitzpatricki	6
Procambarus nechesae	6
Procambarus nigrocinctus	6
Procambarus petersi	6
Procambarus pycnogonopodus	6
Cambarellus patzcuarensis	5
Cambarus cryptodytes	5
Cambarus doughertyensis	5
Cambarus pecki	5
Cambarus veteranus	5
Distocambarus devexus	5
Fallicambarus petilicarpus	5
Faxonius hathawayi	5
Faxonius neglectus chaenodactylus	5
Faxonius palmeri creolanus	5
Faxonius saxatilis	5
Orconectes barri	5
Pontastacus eichwaldi	5
Procambarus mancus	5
Procambarus pictus	5
Procambarus regalis	5
Troglocambarus maclanei	5
Cambarus clairitae	4
Cambarus hubrichti	4
Fallicambarus macneesei	4
Faxonius hartfieldi	4
Hobbseus petilus	4
Procambarus holifieldi	4
Procambarus youngi	4
Cambaroides dauricus	3
Cambarus callainus	3
Cambarus cymatilis	3
Cambarus harti	3
Cambarus jonesi	3
Cambarus truncatus	3
Cambarus williami	3
Cherax destructor	3
Cherax holthuisi	3
Creaserinus gilpini	3
Distocambarus youngineri	3
Euastacus yarraensis	3
Faxonius cyanodigitus	3
Faxonius hobbsi	3
Hobbseus valleculus	3
Orconectes incomptus	3
Orconectes inermis	3
Pacifastacus connectens	3
Pacifastacus gambelii	3
Procambarus apalachicolae	3
Procambarus brazoriensis	3
Procambarus geodytes	3
Procambarus gibbus	3
Procambarus hagenianus hagenianus	3
Procambarus jaculus	3
Procambarus latipleurum	3
Procambarus lucifugus alachua	3
Procambarus lucifugus lucifugus	3
Procambarus rathbunae	3
Cambarellus rotatus	2
Cambarus diupalma	2
Cambarus upenus (nomen nudum)	2
Cherax boesemani	2
Cherax woworae	2
Fallicambarus houstonensis	2
Faxonella beyeri	2
Faxonius blacki	2
Faxonius castaneus	2
Faxonius maletae	2
Faxonius meeki brevis	2
Faxonius occidentalis	2
Faxonius quinebaugensis	2
Faxonius sanbornii erismophorous	2
Hobbseus yalobushensis	2
Lacunicambarus dalyae	2
Orconectes inermis testii	2
Pontastacus kessleri	2
Procambarus barbiger	2
Procambarus cometes	2
Procambarus hagenianus vesticeps	2
Procambarus rogersi rogersi	2
Procambarus steigmani	2
Virilastacus jarai	2
Cambarellus blacki	1
Cambarus batchi	1
Cambarus lentiginosus	1
Cambarus pauleyi	1
Cherax acherontis	1
Cherax gherardii	1
Cherax pulcher	1
Distocambarus hunteri	1
Euastacus gamilaroi	1
Fallicambarus wallsi	1
Faxonius stygocaneyi	1
Lacunicambarus freudensteini	1
Lacunicambarus nebrascensis	1
Procambarus acherontis	1
Procambarus albaughi	1
Procambarus econfinae	1
Procambarus fayettei	1
Procambarus horsti	1
Procambarus luxus	1
Procambarus rogersi campestris	1
Procambarus rogersi expletus	1
eDNA only data	19
TOTAL	105611
