# Supplementary material for: World of Crayfish™: a web platform towards real-time global mapping of freshwater crayfish and their pathogens
Source: PeerJ. 2024 Oct 14;12:e18229. doi: 10.7717/peerj.18229 (PMC11485098; doi:10.7717/peerj.18229)
Supplement: Supplemental Information 2 [file peerj-12-18229-s002.xlsx]

## Sheet: CNTR_RG_10M_2020.shp
ID	NAME_ENGL	Non-native, Introduced and A. astaci count	Native count
US	United States	10161	40491
FR	France	11447	3103
CH	Switzerland	949	2840
AT	Austria	235	1105
EE	Estonia	136	1079
DE	Germany	756	547
BG	Bulgaria	16	497
SK	Slovakia	38	489
RO	Romania	239	475
HR	Croatia	46	475
TR	Türkiye	6	383
LV	Latvia	150	380
HU	Hungary	801	364
IT	Italy	2091	342
CZ	Czechia	275	316
RU	Russian Federation	41	268
RS	Serbia	54	155
AU	Australia	25	149
FI	Finland	949	148
CL	Chile	0	136
SI	Slovenia	6	129
EL	Greece	37	124
BY	Belarus	182	103
CA	Canada	50	102
UA	Ukraine	6	88
BA	Bosnia and Herzegovina	1	74
KR	South Korea	81	58
NO	Norway	59	56
PL	Poland	110	42
SE	Sweden	25	32
MK	North Macedonia	0	31
ME	Montenegro	0	26
KZ	Kazakhstan	0	20
MX	Mexico	1272	18
IR	Iran	0	14
BE	Belgium	5278	13
GE	Georgia	0	13
UZ	Uzbekistan	0	11
ID	Indonesia	119	7
AM	Armenia	0	6
LI	Liechtenstein	2	4
MD	Moldova	1	3
AZ	Azerbaijan	0	3
DK	Denmark	46	2
PG	Papua New Guinea	0	2
AR	Argentina	0	1
MN	Mongolia	0	1
TM	Turkmenistan	0	1
ES	Spain	7361	0
PT	Portugal	2792	0
NL	Netherlands	1993	0
CN	China	773	0
JP	Japan	543	0
CO	Colombia	434	0
UK	United Kingdom	369	0
IE	Ireland	304	0
KE	Kenya	111	0
ZM	Zambia	59	0
CY	Cyprus	51	0
ZA	South Africa	47	0
BR	Brazil	45	0
ZW	Zimbabwe	33	0
MT	Malta	32	0
DO	Dominican Republic	27	0
EG	Egypt	26	0
LU	Luxembourg	26	0
UG	Uganda	25	0
EC	Ecuador	19	0
SZ	Eswatini	19	0
CR	Costa Rica	17	0
SG	Singapore	12	0
MY	Malaysia	11	0
PR	Puerto Rico	11	0
TN	Tunisia	11	0
LT	Lithuania	9	0
MA	Morocco	9	0
TH	Thailand	9	0
RW	Rwanda	8	0
MZ	Mozambique	7	0
IL	Israel	5	0
GT	Guatemala	3	0
JM	Jamaica	3	0
NA	Namibia	3	0
PE	Peru	2	0
SD	Sudan	2	0
VE	Venezuela	2	0
HK	Hong Kong	1	0
PA	Panama	1	0
NI	Nicaragua	1	0
TZ	United Republic of Tanzania	1	0
VA	Vatican City	1	0
AD	Andorra	0	0
AE	United Arab Emirates	0	0
AF	Afghanistan	0	0
AG	Antigua and Barbuda	0	0
AI	Anguilla	0	0
AL	Albania	0	0
AO	Angola	0	0
AS	American Samoa	0	0
BW	Botswana	0	0
CG	Congo	0	0
CI	Côte D’Ivoire	0	0
CK	Cook Islands	0	0
AQ	Antarctica	0	0
BZ	Belize	0	0
BJ	Benin	0	0
BL	Saint Barthélemy	0	0
BM	Bermuda	0	0
BN	Brunei	0	0
BO	Bolivia	0	0
BQ	Bonaire, Sint Eustatius and Saba	0	0
BT	Bhutan	0	0
BV	Bouvet Island	0	0
BS	Bahamas	0	0
AW	Aruba	0	0
BB	Barbados	0	0
BD	Bangladesh	0	0
BF	Burkina Faso	0	0
BH	Bahrain	0	0
BI	Burundi	0	0
CC	Cocos (Keeling) Islands	0	0
CD	Democratic Republic of The Congo	0	0
CF	Central African Republic	0	0
DJ	Djibouti	0	0
DM	Dominica	0	0
CP	Clipperton Island	0	0
CU	Cuba	0	0
CV	Cape Verde	0	0
CW	Curaçao	0	0
CX	Christmas Island	0	0
CM	Cameroon	0	0
DZ	Algeria	0	0
ER	Eritrea	0	0
ET	Ethiopia	0	0
FM	Micronesia	0	0
FO	Faroes	0	0
GA	Gabon	0	0
GD	Grenada	0	0
GG	Guernsey	0	0
GH	Ghana	0	0
GI	Gibraltar	0	0
FJ	Fiji	0	0
FK	Falkland Islands	0	0
EH	Western Sahara	0	0
GL	Greenland	0	0
GM	Gambia	0	0
GN	Guinea	0	0
GQ	Equatorial Guinea	0	0
GS	South Georgia and The South Sandwich Islands	0	0
GU	Guam	0	0
GW	Guinea-Bissau	0	0
HT	Haiti	0	0
GY	Guyana	0	0
HM	Heard Island and Mcdonald Islands	0	0
HN	Honduras	0	0
KH	Cambodia	0	0
KI	Kiribati	0	0
KM	Comoros	0	0
KN	Saint Kitts and Nevis	0	0
KP	North Korea	0	0
KW	Kuwait	0	0
KY	Cayman Islands	0	0
NP	Nepal	0	0
NR	Nauru	0	0
NU	Niue	0	0
LC	Saint Lucia	0	0
MR	Mauritania	0	0
LA	Laos	0	0
MS	Montserrat	0	0
KG	Kyrgyzstan	0	0
IM	Isle of Man	0	0
IO	British Indian Ocean Territory	0	0
IN	India	0	0
IQ	Iraq	0	0
IS	Iceland	0	0
JE	Jersey	0	0
JO	Jordan	0	0
OM	Oman	0	0
LB	Lebanon	0	0
LS	Lesotho	0	0
LY	Libya	0	0
MC	Monaco	0	0
MM	Myanmar/Burma	0	0
LK	Sri Lanka	0	0
LR	Liberia	0	0
ML	Mali	0	0
MO	Macau	0	0
MP	Northern Mariana Islands	0	0
NE	Niger	0	0
MG	Madagascar	0	0
MH	Marshall Islands	0	0
MU	Mauritius	0	0
MV	Maldives	0	0
MW	Malawi	0	0
NC	New Caledonia	0	0
NG	Nigeria	0	0
PW	Palau	0	0
PY	Paraguay	0	0
QA	Qatar	0	0
NZ	New Zealand	0	0
PF	French Polynesia	0	0
NF	Norfolk Island	0	0
PH	Philippines	0	0
PK	Pakistan	0	0
PM	Saint Pierre and Miquelon	0	0
PN	Pitcairn Islands	0	0
PS	Palestine	0	0
SA	Saudi Arabia	0	0
TF	French Southern and Antarctic Lands	0	0
TG	Togo	0	0
TJ	Tajikistan	0	0
TK	Tokelau	0	0
TL	Timor-Leste	0	0
SS	South Sudan	0	0
ST	São Tomé and Príncipe	0	0
SV	El Salvador	0	0
SX	Sint-Maarten	0	0
SY	Syria	0	0
TC	Turks and Caicos Islands	0	0
TD	Chad	0	0
SC	Seychelles	0	0
SB	Solomon Islands	0	0
TT	Trinidad and Tobago	0	0
TV	Tuvalu	0	0
SH	Saint Helena, Ascension and Tristan Da Cunha	0	0
SL	Sierra Leone	0	0
SM	San Marino	0	0
SN	Senegal	0	0
TO	Tonga	0	0
SO	Somalia	0	0
SR	Suriname	0	0
SJ	Svalbard and Jan Mayen	0	0
XV	Bir Tawil (Disputed Territory)	0	0
YE	Yemen	0	0
UM	United States Minor Outlying Islands	0	0
XH	Jammu Kashmir	0	0
XI	Kuril Islands	0	0
XL	Navassa Island	0	0
XM	Scarborough Reef	0	0
XN	Senkaku Islands	0	0
XO	Bassas Da India	0	0
XU	Abyei	0	0
VG	British Virgin Islands	0	0
VI	Us Virgin Islands	0	0
VU	Vanuatu	0	0
WF	Wallis and Futuna	0	0
VN	Vietnam	0	0
WS	Samoa	0	0
XA	Paracel Islands	0	0
XB	Spratly Islands	0	0
XC	Aksai Chin	0	0
XD	Arunachal Pradesh	0	0
XE	China/India	0	0
XF	Hala'Ib Triangle	0	0
XG	Ilemi Triangle	0	0
UY	Uruguay	0	0
VC	Saint Vincent and The Grenadines	0	0
