# Supplementary material for: World of Crayfish™: a web platform towards real-time global mapping of freshwater crayfish and their pathogens
Source: PeerJ. 2024 Oct 14;12:e18229. doi: 10.7717/peerj.18229 (PMC11485098; doi:10.7717/peerj.18229)
Supplement: Supplemental Information 3 — Crayfish and A. astaci records integrated in WoC platform count per major hydrographic basins. [file peerj-12-18229-s003.xlsx]

## Sheet: major_hydrobasins_peerJ.shp
FAO_ID	River Bazin	surface (km2)	Native count	Non-native, Introduced and A. astaci count	CONTINENT(S)
1003	Mississippi - Missouri	3273240	23301	705	North America
1001	Gulf of Mexico, North Atlantic Coast	701385	9970	1375	North America
1004	Gulf Coast	465689	3693	68	North America
4025	Danube	799641	3243	1493	Europe
4018	Rhine	187989	2790	3475	Europe
1016	St Lawrence	1309589	2036	326	North America
4012	Rhône	98365	1605	1283	Europe
1002	United States, North Atlantic Coast	255343	1175	1618	North America
4031	Adriatic Sea - Greece - Black Sea Coast	342123	907	48	Asia/Europe
4044	Baltic Sea Coast	106081	670	233	Europe
4010	Loire	117047	633	2104	Europe
4040	Narva	48838	581	23	Europe
4008	Gironde	80157	459	3265	Europe
4009	France, West Coast	108388	340	2415	Europe
4026	Elbe	140920	330	305	Europe
4021	Po	73916	262	1316	Europe
4039	Daugava	86070	231	122	Europe
4011	Seine	75983	214	932	Europe
2001	Río Grande - Bravo	552383	201	831	North America
4013	France, South Coast	32330	175	1241	Europe
6001	Black Sea, South Coast	318639	162	3	Asia/Europe
4048	Finland	290604	140	934	Europe
3021	South Chile, Pacific Coast	469779	138	0	South America
4032	Dnieper	513531	129	7	Europe
4037	Volga	1474066	129	0	Asia/Europe
6002	Mediterranean Sea, East Coast	342692	108	56	Africa/Asia/Europe
4024	Italy, East Coast	92976	104	331	Europe
8006	Murray - Darling	928776	79	0	Australia
1008	Columbia and Northwestern United States	757681	74	238	North America
1010	Pacific and Arctic Coast	2266164	65	77	North America
5014	North and South Korea	181759	59	81	Asia
4028	Sweden	489473	58	51	Europe
4022	Italy, West Coast	68890	55	384	Europe
8002	Australia, North Coast	1692704	53	2	Australia
5067	Ob	3025660	50	0	Asia/Europe
6004	Tigris - Euphrates	916137	47	0	Asia
1014	Atlantic Ocean Seaboard	689995	43	59	North America
4019	Maas	32907	41	2630	Europe
4042	Black Sea, North Coast	262300	35	2	Asia/Europe
4034	Neman	92930	34	82	Europe
1013	Hudson Bay Coast	1648737	33	0	North America
4029	Wisla	193656	32	107	Europe
6003	Caspian Sea, South West Coast	371831	32	1	Asia/Europe
4047	Scandinavia, North Coast	578745	30	35	Europe
4036	Don	445209	24	0	Europe
5068	Siberia, West Coast	3052334	24	0	Asia
8005	Australia, East Coast	734572	20	20	Australia
1011	Saskatchewan - Nelson	1135754	14	4	North America
4035	Dniester	73437	11	1	Europe
4045	Neva	229620	10	36	Europe
6017	Amu Darya	799261	10	0	Asia
4033	Poland Coast	40244	9	15	Europe
4030	Oder	121291	9	12	Europe
4043	Caspian Sea Coast	561339	9	0	Asia/Europe
5029	Irian Jaya Coast	449015	9	0	Asia
1005	California	420022	8	5192	North America
5065	Yenisey	2574501	8	0	Asia
6018	Syr Darya	1117626	8	0	Asia/Europe
4023	Tiber	17846	4	58	Europe
4038	Ural	215176	4	0	Asia/Europe
1006	Great Basin	370144	3	42	North America
6011	Central Iran	787177	3	0	Asia
4017	Scheldt	26837	2	3028	Europe
1007	North America, Colorado	650155	2	358	North America
4027	Denmark - Germany Coast	76577	2	48	Europe
3020	North Chile, Pacific Coast	268034	2	0	South America
5001	Amur	2086009	2	0	Asia
3015	Negro	162657	1	0	South America
5054	Papua New Guinea Coast	291136	1	0	Asia/Oceania
6010	Persian Gulf Coast	207160	1	0	Asia
6016	Caspian Sea, East Coast	892062	1	0	Asia
6019	Lake Balkash	445594	1	0	Asia
4005	Spain, South and East Coast	102183	0	2826	Europe
4001	Spain - Portugal, Atlantic Coast	93021	0	1783	Europe
4003	Tagus	72918	0	1194	Europe
4007	Ebro	89017	0	1156	Europe
4004	Guadiana	70407	0	1035	Europe
4002	Douro	97409	0	987	Europe
4006	Guadalquivir	57084	0	734	Europe
5056	Japan	378301	0	550	Asia
3002	Magdalena	259631	0	414	South America
4014	England and Wales	152045	0	365	Europe
5009	Yangtze	1789482	0	326	Asia
4015	Ireland	85902	0	311	Europe
5010	China Coast	650882	0	236	Asia
4046	Mediterranean Sea Islands	65055	0	196	Europe
2003	Baja California	143129	0	148	North America
2004	Mexico, Interior	239689	0	148	North America
5030	Taiwan	37719	0	122	Asia
3001	Caribbean Coast	311194	0	110	North America/South America
7006	Zambezi	1373296	0	97	Africa
5028	Java - Timor	223695	0	91	Asia
2002	Mexico, Northwest Coast	478299	0	90	North America
5011	Xun Jiang	412953	0	74	Asia
7010	Rift Valley	638878	0	72	Africa
7003	Nile	3074955	0	64	Africa
7016	South Africa, South Coast	403126	0	64	Africa
2005	North Gulf	82647	0	63	North America
2015	Caribbean	232943	0	41	North America
3012	La Plata	3016790	0	41	South America
7018	Africa, East Central Coast	1041192	0	31	Africa
5021	Peninsula Malaysia	311477	0	24	Asia
2014	Southern Central America	387926	0	22	North America/South America
2008	Pacific Central Coast	58142	0	21	North America
2012	Grijalva - Usumacinta	132048	0	21	North America
3003	Orinoco	974773	0	21	South America
5027	Sumatra	477814	0	20	Asia
3018	Colombia - Ecuador, Pacific Coast	208133	0	19	North America/South America
4020	Ems - Weser	65325	0	17	Europe
2006	Río Verde	98952	0	16	North America
7026	Africa, North West Coast	809724	0	15	Africa
2007	Río Lerma	130819	0	14	North America
7020	Mediterranean South Coast	558292	0	12	Africa
5016	Hong (Red River)	165008	0	10	Asia
1009	Fraser	232176	0	8	North America
5006	Huang He	832494	0	8	Asia
4051	Northern Dvina	274879	0	7	Europe
5005	Ziya He, Interior	341287	0	7	Asia
5031	Sulawesi	190307	0	6	Asia
7004	Shebelli - Juba	796599	0	5	Africa
3011	Uruguay - Brazil, South Atlantic Coast	830359	0	4	South America
7008	Orange	984867	0	4	Africa
4049	Russia, Barents Sea Coast	678111	0	3	Asia/Europe
8003	Australia, Interior	3048597	0	3	Australia
2009	Río Balsas	156041	0	2	North America
3019	Peru, Pacific Coast	290937	0	2	South America
5018	Mekong	803303	0	2	Asia
5019	Gulf of Thailand Coast	55013	0	2	Asia
5020	Chao Phraya	157686	0	2	Asia
5032	Kalimantan	542536	0	2	Asia
5033	North Borneo Coast	202997	0	2	Asia
6006	Dead Sea	43237	0	2	Africa/Asia
7017	Africa, Indian Ocean Coast	244531	0	2	Africa
3004	Northeast South America, South Atlantic Coast	561415	0	1	South America
5002	Bo Hai - Korean Bay, North Coast	353244	0	1	Asia
5004	Gobi Interior	2170052	0	1	Asia
5035	Ganges - Bramaputra	1671358	0	1	Asia
7007	Limpopo	411553	0	1	Africa
1012	Northwest Territories	3044095	0	0	North America
1015	Churchill	93099	0	0	North America
1017	St John	55210	0	0	North America
1018	Mackenzie	1766093	0	0	North America
2010	Papaloapan	58037	0	0	North America
2011	Isthmus of Tehuantepec	86472	0	0	North America
2013	Yucatán Peninsula	197471	0	0	North America
3005	Amazon	5970771	0	0	South America
3006	Tocantins	915663	0	0	South America
3007	North Brazil, South Atlantic Coast	271752	0	0	South America
3008	Parnaiba	331645	0	0	South America
3009	East Brazil, South Atlantic Coast	285878	0	0	South America
3010	Sao Francisco	635160	0	0	South America
3013	North Argentina, South Atlantic Coast	224074	0	0	South America
3014	South America, Colorado	373860	0	0	South America
3016	South Argentina, South Atlantic Coast	484174	0	0	South America
3017	Central Patagonia Highlands	121292	0	0	South America
3022	La Puna Region	348888	0	0	South America
3023	Salinas Grandes	177186	0	0	South America
3024	Mar Chiquita	129714	0	0	South America
3025	Pampas Region	175609	0	0	South America
4016	Scotland	84677	0	0	Europe
4050	Arctic Ocean Islands	2324288	0	0	North America/Europe
4052	Iceland	102571	0	0	Europe
5003	Russia, South East Coast	150259	0	0	Asia
5007	Tarim Interior	1585659	0	0	Asia
5008	Plateau of Tibet Interior	405858	0	0	Asia
5012	South China Sea Coast	69644	0	0	Asia
5013	Kiribati - Nauru	711	0	0	Oceania
5015	Andaman - Nicobar Islands	8435	0	0	Asia
5017	Viet Nam, Coast	186187	0	0	Asia
5022	Salween	265822	0	0	Asia
5023	Sittang	59680	0	0	Asia
5024	Irrawaddy	402028	0	0	Asia
5025	Bay of Bengal, North East Coast	85714	0	0	Asia
5026	Hainan	34433	0	0	Asia
5034	Philippines	304285	0	0	Asia
5036	Yasai	70501	0	0	Asia
5037	Brahamani	54577	0	0	Asia
5038	Mahandi	144672	0	0	Asia
5039	India North East Coast	46097	0	0	Asia
5040	Godavari	313892	0	0	Asia
5041	Krishna	274198	0	0	Asia
5042	Pennar	74661	0	0	Asia
5043	India East Coast	63615	0	0	Asia
5044	Cauvery	81818	0	0	Asia
5045	India South Coast	62719	0	0	Asia
5046	India West Coast	84089	0	0	Asia
5047	Tapti	71951	0	0	Asia
5048	Narmada	98279	0	0	Asia
5049	Mahi	40088	0	0	Asia
5050	Sabarmati	523530	0	0	Asia
5051	Indus	867157	0	0	Asia
5052	Sri Lanka	66622	0	0	Asia
5053	Fly	64127	0	0	Asia
5055	Wake - Marshall Islands	991	0	0	Oceania
5057	Palau and East Indonesia	82714	0	0	Asia/Oceania
5058	North Marina Islands and Guam	1185	0	0	Oceania
5059	Sepik	79782	0	0	Asia
5060	Micronesia	1232	0	0	Oceania
5061	Tuvalu	112	0	0	Oceania
5062	Solomon Islands	25238	0	0	Oceania
5063	Lena	2416435	0	0	Asia
5064	Siberia, North Coast	1200167	0	0	Asia
5066	Kara Sea Coast	696302	0	0	Asia/Europe
6005	Eastern Jordan - Syria	189266	0	0	Asia
6007	Sinai Peninsula	34523	0	0	Africa/Asia
6008	Red Sea, East Coast	555131	0	0	Asia
6009	Arabian Peninsula	2120550	0	0	Asia
6012	Arabian Sea Coast	190641	0	0	Asia
6013	Hamun-i-Mashkel	179361	0	0	Asia
6014	Helmand	250573	0	0	Asia
6015	Farahrud	82474	0	0	Asia
7001	Senegal	477344	0	0	Africa
7002	Niger	2136941	0	0	Africa
7005	Congo	3696672	0	0	Africa
7009	Lake Chad	2461892	0	0	Africa
7011	Africa, South Interior	863868	0	0	Africa
7014	Africa, North Interior	5531346	0	0	Africa
7015	Madasgacar	596220	0	0	Africa
7019	Africa, Red Sea - Gulf of Aden Coast	772709	0	0	Africa/Asia
7021	Africa, West Coast	1010044	0	0	Africa
7022	Gulf of Guinea	699755	0	0	Africa
7023	Angola, Coast	499542	0	0	Africa
7024	South Africa, West Coast	102100	0	0	Africa
7025	Namibia, Coast	260457	0	0	Africa
7027	Volta	411058	0	0	Africa
8001	Australia, West Coast	738000	0	0	Australia
8004	Australia, South Coast	490397	0	0	Australia
8007	South Pacific Islands	58689	0	0	Oceania
8008	New Zealand	272526	0	0	Australia/Oceania
8009	Tasmania	69511	0	0	Australia
9001	Antarctica	12547915	0	0	Antarctica
